# Supplementary material for: Neurofilament Light Chain Concentration in Cerebrospinal Fluid in Children with Acute Nontraumatic Neurological Disorders
Source: Children (Basel). 2024 Mar 19;11(3):360. doi: 10.3390/children11030360 (PMC10969464; doi:10.3390/children11030360)
Supplement: Supplementary file 1 [file children-11-00360-s001.zip]

Archive with 2 entries (2 files):
- children-2838159-supplementary.pdf
- children-2838159-supplementary.xlsx
